# Supplementary material for: Circulating miRNAs in Women with Polycystic Ovary Syndrome: A Longitudinal Cohort Study
Source: Cells. 2023 Mar 23;12(7):983. doi: 10.3390/cells12070983 (PMC10093401; doi:10.3390/cells12070983)
Supplement: Supplementary file 1 [file cells-12-00983-s001.zip]

Archive with 1 entries (1 files):
- cells-2149142-supplementary.pdf
